# Supplementary material for: Tissue-Specific Expression Analysis and Functional Validation of SiSCR Genes in Foxtail Millet (Setaria italica) Under Hormone and Drought Stresses, and Heterologous Expression in Arabidopsis
Source: Plants (Basel). 2025 Jul 11;14(14):2151. doi: 10.3390/plants14142151 (PMC12300342; doi:10.3390/plants14142151)
Supplement: Supplementary file 1 [file plants-14-02151-s001.zip]

Archive with 5 entries (5 files):
- Supplementary figures .pdf
- Table S1.SCR genes utilized in phylogenetic tree.xlsx
- Table S2. TPM values of SiSCR genes in diverse tissues.xlsx
- Table S3. Primer sequences used in the paper.xlsx
- Table S4. Co-expression networks of SiSCR1 and SiSCR2 under ABA and PEG6000-induced drought stress in foxtail millet.xlsx
