# Supplementary material for: Tissue-Specific Expression Analysis and Functional Validation of SiSCR Genes in Foxtail Millet (Setaria italica) Under Hormone and Drought Stresses, and Heterologous Expression in Arabidopsis
Source: Plants (Basel). 2025 Jul 11;14(14):2151. doi: 10.3390/plants14142151 (PMC12300342; doi:10.3390/plants14142151)
Supplement: Supplementary file 1 [file plants-14-02151-s001.zip › Table S1.SCR genes utilized in phylogenetic tree.xlsx]

## Sheet: Sheet1
Table S1. SCRgenes utilized in phylogenetic tree of 16 plant species.
species	Gene name	Gene ID	Sequences
Setaria italica	SiSCR1	Si7g30800	MGSSSLLLFPSSSSAASAAYSHATASTSSHSSLLPPLPSSSSSPQDHHLLQYLHHLDQQHQESAAMVRKRPAPDMDLPPPRRHVTGDLSDVTAAAASGGGAPPPQSAAASAQLPALPTQLHLPAFQVQHHHHHHHAEVDAPPAGEVAASTTAWVDGIIRDIIGSSGGAGVSVAQLIHNVREIIHPCNPGLASLLELRLRSLLNAADPAAPLHQPLPHPPALPPVPALPPPPPPQLTVTDKRRHEPQQAGEPTNPSPQQEEPKPPTAEETAAAAAAAAAAAAAAAKERKEEQRRKQRDEEGLHLLTLLLQCAESVNADNLDDAHQTLLEIAELATPFGTSTQRVAAYFAEAMSARLVSSCLGLYAPLPPASPAAARLHGRVAAAFQVFNGISPFVKFSHF…
	SiSCR2	Si8g01880	MGSSSLLLFPSSSSAASPAYSHATASTSSHSSLLPPLPSPQDHHLLQYLHHLDQQQQESAAMVRKRPAPDMDLPPPRRHVTGDLSDVTAAAASGGGAPPPQSAATSAQLPALPTQLHLPAFQAQQQHHHHAEVDAPPAGEVAASTTAWVDGIIRDIIGSSGGAVVSVAQLIHNVREIIHPCNPGLASLLELRLRSLLNAADPAAPLHQPLPHPPALPPVPALPPPPPPQLTVTDKRRHEPQQVGEPTNPSPQQEEPKPPTAEETAAAAAAAAAAAAAAAKERKEEQRRKQRDEEGLHLLTLLLQCAEAVNADNLDDAHQTLLEIAELATPFGTSTQRVAAYFAEAMSARLVSSCLGLYAPLPPASPAAARLHGRVAAAFQVFNGISPFVKFSHFTANQA…
Setaria viridis	SvSCR	Sv8g008100	MGSSSLLLFPSSSSAASPAYSHATASTSSHSSLLPPLPSPQDHHLLQYLHHLDQQQQESAAMVRKRPAPDMDLPPPRRHVTGDLSDVTAAAASGGGAPPPQSAAASAQLPALPTQLHLPAFQVQHHHHHHHAEVDAPPAGEVAASTTAWVDGIIRDIIGSSGGAXVSVAQLIHNVREIIHPCNPGLASLLELRLRSLLNAADPAAPLHQPLPHPPALPPVPALPPPPPPQLTVTDKRRHEPQQXGEPTNPSPQQEEPKPPTAEETAAAAAAAAAAAAAAAKERKEEQRRKQRDEEGLHLLTLLLQCAEXVNADNLDDAHQTLLEIAELATPFGTSTQRVAAYFAEAMSARLVSSCLGLYAPLPPASPAAARLHGRVAAAFQVFNGISPFVKFSHFTANQ…
Panicum miliaceum	PmSCR	RLM58022.1	MGSSSLLLFPSSSSAAPPAASPHPAYSYATASTSTHSLLPPLPSSQDHLLLHYLHQLDQQQESAAAAMVRKRPAPDMDLPPPRRHVTGDLSDVTAAAAGGQPHQSAASAQLPALPTQLQLPAFQQQQHHGHAEVDHAPPPAAGEVAASTTAWVDGIIRDIIGSSGGAGVSITQLIHNVREIIHPCNPGLASLLELRLRSLLNADPAPPPLPHPPALLHSTPPAAAPTLPALPPPPLPDKRRHEPQPCQQEEPNPSPQSPKPPTAEETAAAAAAAAAAAAAAAKERKEEQRRKQRDEEGLHLLTLLLQCAESEVRYCNWHEVSSMGKKDTDR
Zea mays	ZmSCR1	NP_001168484.1	MPPPPPPPPLTPYCRRCPPPHLPPPPPSSPNHFLLHYLHQLDHQEAAAAAMVRKRPASDMDLPPPRRHVTGDLSDVTAAAAAGVGGSGAPSSASAQLPALPTQLHQLPPAFQHHAPEVDVPAHPAPAAHAQAGGEATASTTAWVDGIIRDIIGSSGGAAVSITQLIHNVREIIHPCNPGLASLLELRLRSLLAADPAPLPPPPQPQQHALLHGAPAAAPAGLTLPPPPPLPDKRRHEHPPPCQQQQQEEPHPAPQSPKAPTAEETAAAAAAAQAAAAAAAKERKEEQRRKQRDEEGLHLLTLLLQCAEAVNADNLDDAHQTLLEIAELATPFGTSTQRVAAYFAEAMSARLVSSCLGLYAPLPPGSPAAARLHGRVAAAFQVFNGISPFVKFSHFTANQ…
	ZmSCR1h	NP_001336868.1	MGSSSVLLFPSSSSAAPSAPHSFPHSHATAIASSHSLLPPLPCSNPPPPLSSQDHVLIHYIHQLDEQEAATMVRKRPAPDMDLPPPRRHVTGDLSDVTAAAAAGGGPGAPSSASAQLPALPTQLHQLPPAFQHHAAEVDVPPQPHPPAHSQAGGEAPASTTAWVDGIIRDIIGSSGGGAVSITQLIHNVREIIHPCNPGLASLLELRLRSLLAADPAPLPQQQRALLHGAPAAAAGLALPLPPPLPDKRRHEPAPRCQQQQQEEPHPAPQSPKVPTAEETAAASAAAAKERKEVQRRKQRDEEGLHLLTLLLQCAEAVNADNLDDAHQTLLEIAELATPFGTSTQRVAAYFAEAMSARVVSSCLGLYAPLPPGSPAAARLHGRVAAAFQVFNGISPFVK…
Sorghum bicolor	SbSCR	XP_021317511.1	MGSSSLLLFPSSSSAASTAPHAFPHSHATATASTSTSTSLLPPLPSPHHLPLPPPSSSSQSQDHFLLHYLHQLDRQEAAAAAAMVRKRPAQDMDLPPPRRHVTGDLSDVTAAAAGSGGAPPSSASAQLPALPTQLHQLPPAFQHHAAEVGVPVPAPPPPPPNPAAHAQAGGEAAASTTAWVDGIIRDIIGSSGGAAVSITQLIHNVREIIHPCNPGLASLLELRLRSLLAADPAPLPPPPPQPSQQHALLHGVGAPAAAAGLTLPPPPPLQDKRRHEPPPPPPPPQQQQQEEPHPASQSPKAPTAEETAAAAAAAAAAAAAAAKERKEEQRRKQRDEEGLHLLTLLLQCAEAVNADNLDDAHQTLLEIAELATPFGTSTQRVAAYFAEAMSARLVSSCL…
Oryza sativa	OsSCR1	LOC_Os11g03110.1	MGSSSLLLFPSSSSSATHSSYSPSSSSHAITSLLPPLPSDHHLLLYLDHQEQHHLAAAMVRKRPASDMDLPPPRRHVTGDLSDVTAAAAPSSASAQLPALPTQLPAFHHTDMDLAAPAPPPPQQQVAAGEGGPPSTAWVDGIIRDIIASSGAAVSVAQLIHNVREIIRPCNPDLASILELRLRSLLTSDPAPPPPPPPSHPALLPPDATAPPPPPTSVAALPPPPPPQPDKRRREPQCQEQEPNQPQSPKPPTAEETAAAAAAAKERKEEQRRKQRDEEGLHLLTLLLQCAESVNADNLDEAHRALLEIAELATPFGTSTQRVAAYFAEAMSARLVSSCLGLYAPLPNPSPAAARLHGRVAAAFQVFNGISPFVKFSHFTANQAIQEAFEREERVHIID…
	OsSCR2	LOC_Os12g02870.1	MGSSSLLLFPSSSSSATHSSYSPSSSSHAITSLLPPLPSDHHLLLYLDHQEQHHLAAAMVRKRPASDMDLPPPRRHVTGDLSDVTAAAAGAPTLSASAQLPALPTQLPAFHHTDMDLAAPAPPAPQQVAAGEGGPPSTAWVDGIIRDIIASSGAAVSVAQLIHNVREIIRPCNPDLASILELRLRSLLNSDPAPPPPPPSHPALLPPDATAPPPPPTSVAALPPPPPAQPDKRRREPQCQEQEPNQPQSPKPPTAEETAAAAAAAAAAAAAAAKERKEEQRRKQRDEEGLHLLTLLLQCAESVNADNLDEAHRALLEIAELATPFGTSTQRVAAYFAEAMSARLVSSCLGLYAPLPSPSPAGARVHGRVAAAFQVFNGISPFVKFSHFTANQAIQEAFE…
Hordeum vulgare	HvSCR	XP_044948410.1	MVRKRPATDMDLPPPQRHVTGDLSDMTAGPPVLSSATAQLPALPSQLLPPFQLQHQHVDHMDVAGAAPAQAGEAANTTAFVDGIIRDIIGSSGAGVSVAQLIHNVREIIHPCNPGLASLLELRLRSLLASDPAPPQQHQPALLPNAAQMPMAALPPPPPDKRRREEEREANNPPQSPKPPSAEETAAAAAAASAAVKERKEGQRRKQRDEEGLHLLKLLLQCAESVNADNLDEAQTALLEIAELATPFGTSTQRVAAYFAEAVSARLVSSCLGLYAPLPHASPAASRLVNGRVAAAFQVFNGISPLVKFSHFTANQAIQEAFEREERVHIIDLDIMQGLQWPGLFHILASRPGGPPRVRLTGLGASMDALEATGKRLSDFADTLGLPFEFCPVADKAGN…
Brachypodium distachyon	BdSCR	XP_010239549.2	MGSLFFPSSSSSSSYPPSHASDSTAFLHHHLLDHHQHAAAAMVRKRPAPDMDNLPPPRRHVTGDLSDVLAAANAAAPPQQQQQLPTAQLPALPTQLLPPPTPFQHQQHQQEQQHHMDVAAANPGGVAATTAFVDGIIRDIIGSCHAGHGGGGVSVAQLIHNVREIIHPCNPALASLLELRLRSLLSPAASDLPPPHPSLQSLPVSPPAAALPPPPPPPPDKLISSPPPQPESPKQPPPPTPEQTAAAAQAAAKSRRETQLRKQRDEEGLHLLTLLLQCAESVNADNLDDAQSALLEIAELATPFGTSTQRVAAYFAEAVSARLVTSCLGLYAPLPPHSAAASITGGRKIAAAFQVFNGISPFVKFSHFTANQAIQEAFEREDRVHIIDLDIMQGLQWPG…
Capsicum annuum	CaSCR	XP_016545671.2	MAKAFPLNGENCTDTTGEKIVVGGSSTGEKLQATSKDINNVHRQGLLHGDSGKMVRKRAASDMEIQTGAGEDHRYLRRPVTIGGSHAQMSVSTSSFGHNINNIPTTTNVSNYSTMQMLPSSTNLCGVTSRGPGIDTGFSNSTPNLTYTDAITSHHQLQGPQTQNDNQSPSVCVFSGLPLFPPDRNRQNSGLLLQQPATAAAAAVVSSPLTTGRIDTMEDSTSATAWIDSIIKDLINSSAQVSVPQLIQNVREIIHPCNPYLASLLEYRLRSLNTGGADQNDPMECWRRKEPLPQLAGLQQQVQNSANLLQHNILSLRDSSNNQYLNWEIALPASHNAPVAPSVNQHQQLGGNNPTATDLSFVTPPILSPQVQQQQQEESPQSQQQAAIDLEQQKQQQSS…
Solanum lycopersicum	SlSCR	XP_010327696.1	MAKALPVSGENCTGVNVVGDSSGEKTSKQLFHCENGKMVRKRAASDMEIQTGAGEEHRYLRRPAMIGGSHSQVGDSRVCGNSNFGHGMNSNLTTTMTMTTQVSNYSTMQMLPSSTNLCGVTSRGGPGIDTGFSNSTPNLTYTDAITSHHQPQGTQTQNNNSQSPSVCVFSGLPLFPPDRNRQNSGLLLQQPPAAAAAVVSSPLTTGRIDSMEDSTSATAWIDSIIKDLINSSAQVSVPQLIQNVREIIHPCNPYLASLLEYRLRSLTSNNNGGADQNDPMECWRRKESLPAQLAGLQQAQNNANLLQHNILSLPDSSNNQYLNWDIALPNSHNAPVAPSHNQHQQLGGNNPTATDLSFVTLSPQVQQQQQQQQQESPHSHSQQQAAVDLDQQQKQQQSS…
Nicotiana tabacum	NtSCR	XP_016486111.1	MAKAFPLDCNNCGNTSANVGGSSTYHCKDINNLQPSPSCELGNNSKMVRKRAASDMEIQTGAGEENRYLRRPVTIGGSHSQLGDLSACGTSNLRHVSNYSTMQMLPSSTNVCGVTSKGADFTGFSNSIPNLTNYTDAITSSHHIQQQNLNNNNQSPSVCVFSGLPLFPPDRNRQNGSVQLQQQPATAPAAAAAIRFESMEESATSATSWIDGIIKDLINSSAQVSVPQLIQNVREIIHPCNPYLASLLEYRLRSLTSNNNTNNNSGVSADVHNDAAVAMEFWRRKEGVLPQLASLQQGQNMNPNSLQPHNILSLPDSSNNHYLNWDIAAPVAPSLNQHQQISSNNNPTVTADLSFVTSPPILPPQLQQQQQQQQESSHSQQQAAVDLEQQKQQQSSSTS…
Arabidopsis thaliana	AtSCR	AT3G54220	MAESGDFNGGQPPPHSPLRTTSSGSSSSNNRGPPPPPPPPLVMVRKRLASEMSSNPDYNNSSRPPRRVSHLLDSNYNTVTPQQPPSLTAAATVSSQPNPPLSVCGFSGLPVFPSDRGGRNVMMSVQPMDQDSSSSSASPTVWVDAIIRDLIHSSTSVSIPQLIQNVRDIIFPCNPNLGALLEYRLRSLMLLDPSSSSDPSPQTFEPLYQISNNPSPPQQQQQHQQQQQQHKPPPPPIQQQERENSSTDAPPQPETVTATVPAVQTNTAEALRERKEEIKRQKQDEEGLHLLTLLLQCAEAVSADNLEEANKLLLEISQLSTPYGTSAQRVAAYFSEAMSARLLNSCLGIYAALPSRWMPQTHSLKMVSAFQVFNGISPLVKFSHFTANQAIQEAFEKED…
Glycine max	GmSCR	KAH1235198.1	MAACALFSGGGNITEDGNVNGSGSANSTPLTSASNSSNMSNEEQQQLHAGGIMPQPYCERKMMRKRMASEMEVNVHATPPHNSSSTTSDYPRFPRRSNTNTNMLEKGSPTTTSSTTTLAADNVAIPNYPTVTVTTNYSTMLLPSSLNSSGVAPNYNSTHQHHHFQGLVESQDQQNSVPAVCGFSGLPLFPSQSQRNRDNIRNSGGNIVDVVASSSPSPSMDDTSGAATTSGWIDGILKDLIHSSNSVSIPQLISNVREIIYPCNPNLAMVLEYRLRLLLTESTTPQHKRGTEGVPLLPSVSSVKLMNNRVVDGIAPNLHFTDASGGAVVVNQHMLSNWGVPQITPHHDNTNTNTNTNNNNNPSVSLVTLPSPAPPPHYSPPEEKNPQEEDLAAATTTAH…
Cucumis sativus	CsSCR	NP_001295787.1	MAAYALLNDSTPRGVNGGFDDSPLTSASTNSNGSDELNHQQIVQVPQPRLPVGKMVRKRIASEMEIEGLDSGGGGGGGGSRRYYCCSSTVLPRSLASDRPLEKIRRIGIIVLLQTLAMAATTPLLCINLTALTSVVIEGSNLSNPPSGSDATVSSTTSNNNLLDSTLPVLRPQPHHHHLQNPAVCGFSGLPLFPPESNHHHNKLNTRNNPFPLPNPSQVLLHNPPTTATTSIIAAASSPMDDSSATAWIDGIIKDLIHSSTAISIPQLIQNVREIIYPCNPNLANLLEFRLRTLTDPSVPNFATEDHRVRKSPLPLPAPVAGLGLQQRQFNQEQHEQEHDCSGLKLNLDSTSLHNLSNFPSQPPFHEPYLQWGATPPPVPTPSAAAAGEDALQRLPGHH…
Dalzellia ubonensis	DuSCR	LAD56344.1	MARKRVASEMMEAQPVSDGATRRFSNLPPLPSTHLSGDAGVNAASTVDGLSISDSPTMLFEPPPPAVCGFSGLPLFLPERERTVDDGSVTTWIDGFVNDLIHSSTTFSIPELIQNVRDIMYPCNSGVAALLEHRLRSLAAAESIICPGEAPVERATCYTSGTYLSTLTESSSTSRQSYPQNILQQKDIRTDKEEEETKETLQVQREEEGLHLLTLLLQCAEAVSSENLDMASKMLLEISVLSTPFGTSAQRVAAYFSEAMWARLMSSCLGIYRTLPLSSLPFSHSQMMASAFQIFNGISPFVKFSHFTANQAIKEAFEQEKRVHIIDLDIMQGLQWPGLFHLLASRPGGPPHVRLTGLGNSEAALVATGNRLTDFATKLGLPFEFCPVADKVGNLDPDI…
Gossypium hirsutum	GhSCR	XP_016715277.2	MLMAACDLVGENGGINGRNSNDESQMRSTMRKRMASEVADYHRFPRRTQFVSDNNMACSFMAATGASNNPNPLFNYSTMNMDNVNTIVPSANFAALTSAGPAFLSTTASNFSCVDAVGTNSPQPPAVCGFSGLPLFPPTERNRNTAVASAAVTATSVNTTVPVSLAPISNSMDDSSATAWIDGVIRDLIHTSSNVSIPQLIHNVREIIYPCNPNLAALLEYRLRSLMDPLERRRKEAPPPPLHLPEVSLARHHSQQQQQQGSSGLTLNLDSAIDSLPNYSLTEPCAMNLYLSWGITPLPISSNNQVSSSPSATTPPVPSLNQHHRAQGQPLVQENTSPVEKTTASTATVGTTTTAPTSTVETVQACNGRDRKEELRQQKRDEEGLHLLTLLLQCAEAVS…
