# Supplementary material for: Tissue-Specific Expression Analysis and Functional Validation of SiSCR Genes in Foxtail Millet (Setaria italica) Under Hormone and Drought Stresses, and Heterologous Expression in Arabidopsis
Source: Plants (Basel). 2025 Jul 11;14(14):2151. doi: 10.3390/plants14142151 (PMC12300342; doi:10.3390/plants14142151)
Supplement: Supplementary file 1 [file plants-14-02151-s001.zip › Table S2. TPM values of SiSCR genes in diverse tissues.xlsx]

## Sheet: sheet1
Gene ID	JG21_Germinated-seeds_3-days (Germinated seeds)	JG21_Plant_one-tip-two-leaf (Plant)	JG21_Leaf-top-2-3_2-days-after-heading (Leaf 1)	JG21_Neck-panicle-internodes_Filling-stage (Neck panicle internodes)	JG21_Flag-leaf_filling-stage (Flag leaf)	JG21_Flag-leaf-sheath_filling-stage (Flag leaf sheath)	JG21_Stem-top-second_Filling-stage (Stem)	JG21_Leaf-top-foruth_filling-stage (Leaf 2)	JG21_Leaf-sheath-top-foruth_filling-stage (Leaf sheath 1)	JG21_Root_Filling-stage (Root)	JG21_Panicle_Primary-panicle-branch-differentiation-stage (Panicle 1)	JG21_Panicle_Third-panicle-branch-differentiation-stage (Panicle 2)	JG21_Immature-spikelet_S2	JG21_Immature-spikelet_S4	JG21_Immature-seed_S1	JG21_Immature-seed_S2	JG21_Immature-seed_S3	JG21_Immature-seed_S4	JG21_Immature-seed_S5	JG21_Seed_30-days-after-maturation	JG21_Seed_60-days-after-maturation	JG21_Leaf-veins_S3	JG21_Mesophyll_S3
Si7g30800	27.69931913	24.48657093	2.398705671	7.315491822	11.65206262	10.82006153	5.553522373	9.721019732	9.399717705	2.46215345	6.930803089	7.030817081	5.770870461	4.005987517	3.971946054	9.694743709	1.026845547	0.703688398	0.699423131	0	0	12.53670195	6.194756276
Si8g01880	42.58436317	32.11670817	39.04736608	1.236188333	6.271558584	3.406480359	1.64531791	6.226749166	3.714298809	1.348619981	8.711315358	9.860559357	4.766298027	4.203540548	3.230168956	7.785273412	0.920813907	1.268715144	0.418042364	0	0	4.941417331	2.611765818
