# Supplementary material for: Tissue-Specific Expression Analysis and Functional Validation of SiSCR Genes in Foxtail Millet (Setaria italica) Under Hormone and Drought Stresses, and Heterologous Expression in Arabidopsis
Source: Plants (Basel). 2025 Jul 11;14(14):2151. doi: 10.3390/plants14142151 (PMC12300342; doi:10.3390/plants14142151)
Supplement: Supplementary file 1 [file plants-14-02151-s001.zip › Table S3. Primer sequences used in the paper.xlsx]

## Sheet: Sheet1
Table S3. Primer sequences used in the paper.
Gene ID.	Primer name	Primer sequence (5’-3’)	Function
Si7g30800	SiSCR1-F	CCCAAGCTT (Hind III) ATGGGCTCCTCCTCCCTC	Gene cloning of SiSCR1; the restriction sites are underlined
	SiSCR1-R	TCCCCCGGG(Xma I)ACGGCACGGGGTCTGAA
	qSiSCR1-F	GAACGCCGACAACCTGGA	qPCR
	qSiSCR1-R	AACTTGACGAACGGGCTGAT
Si8g01880	SiSCR2-F	CCCAAGCTT(Hind III)ATGGGCTCGTCCTCCCT	Gene cloning of SiSCR2; the restriction sites are underlined
	SiSCR2-R	TCCCCCGGG(Xma I)ACGGCACGGGGTCTGAA
	qSiSCR2-F	CGGTGAACGCCGACAATCTT	qPCR
	qSiSCR2-R	CGGGCTGATCCCGTTGAATA
Si9g37480	Si9g37480-F	ATGGCCCGTACCAAGCAAACT	reference gene for qPCR
	Si9g37480-R	GGATCTCACGGAGGGCAACAGT
