# Supplementary material for: Tissue-Specific Expression Analysis and Functional Validation of SiSCR Genes in Foxtail Millet (Setaria italica) Under Hormone and Drought Stresses, and Heterologous Expression in Arabidopsis
Source: Plants (Basel). 2025 Jul 11;14(14):2151. doi: 10.3390/plants14142151 (PMC12300342; doi:10.3390/plants14142151)
Supplement: Supplementary file 1 [file plants-14-02151-s001.zip › Table S4. Co-expression networks of SiSCR1 and SiSCR2 under ABA and PEG6000-induced drought stress in foxtail millet.xlsx]

## Sheet: SiSCR1-ABA treatment
fromNode	toNode	weight		Description
Si9g35350	Si7g30800	0.0995178339302958		probable esterase D14L-like	Signal transduction genes
Si7g16610	Si7g30800	0.0975542948367116		(+)-neomenthol dehydrogenase-like	abiotic/biotic stress-responsive genes
Si8g09070	Si7g30800	0.0954630909789564		hypothetical protein OsI_35604	other gene
Si9g50160	Si7g30800	0.0938645680201121		ERF	transcription factor
Si6g14470	Si7g30800	0.0938395376265148		uncharacterized protein	other gene
Si6g13490	Si7g30800	0.0900614573378806		protein RAFTIN 1A-like	plant growth- and development-related genes
Si6g13510	Si7g30800	0.0890508988457786		protein RAFTIN 1A-like	plant growth- and development-related genes
Si1g19260	Si7g30800	0.0888781912791222		uncharacterized protein	other gene
Si6g13500	Si7g30800	0.0888371819158525		protein RAFTIN 1A-like	plant growth- and development-related genes
Si8g20890	Si7g30800	0.0863165619645686		CASP-like protein Sb05g025800-like	plant growth- and development-related genes
Si1g28970	Si7g30800	0.0855278518763218		casparian strip membrane protein Os06g0231050-like	plant growth- and development-related genes
Si5g44950	Si7g30800	0.0854680575678726		probable glutathione S-transferase-like isoform X2	abiotic/biotic stress-responsive genes
Si2g07630	Si7g30800	0.0852544424380453		CYSTM1 family protein A-like isoform X2	abiotic/biotic stress-responsive genes
Si8g17790	Si7g30800	0.0849826313373597		uncharacterized protein LOC101757527	other gene
Si7g31850	Si7g30800	0.0838051968578627		probable calcium-binding protein CML36-like	Signal transduction genes
Si3g07690	Si7g30800	0.0835344056583505		putative 12-oxophytodienoate reductase 5-like	abiotic/biotic stress-responsive genes
Si9g06810	Si7g30800	0.0818568198674676		protein IQ-DOMAIN 1-like isoform X1	Signal transduction genes
Si1g11070	Si7g30800	0.0807810854143334		calcium-binding protein KIC-like	Signal transduction genes
Si9g50400	Si7g30800	0.0801150317553469		uncharacterized protein LOC101782692	other gene
Si2g04950	Si7g30800	0.0799021041353449		probable carboxylesterase 15-like	plant growth- and development-related genes

## Sheet: SiSCR2-ABA treatment
fromNode	toNode	weight		Description
Si4g20920	Si8g01880	0.306397464514023		protein ASPARTIC PROTEASE IN GUARD CELL 2-like	plant growth- and development-related genes
Si7g23250	Si8g01880	0.284849706576441		uncharacterized protein LOC101765209	other gene
Si2g30790	Si8g01880	0.281312401064744		lamin-like protein-like	plant growth- and development-related genes
Si9g54040	Si8g01880	0.268346799192668		fasciclin-like arabinogalactan protein 8-like	plant growth- and development-related genes
Si7g31850	Si8g01880	0.254381685527133		uncharacterized protein LOC101767698	other gene
Si9g01640	Si8g01880	0.239774613899514		uncharacterized protein LOC101767698	other gene
Si7g25620	Si8g01880	0.238777203836117		blue copper protein-like	plant growth- and development-related genes
Si5g16100	Si8g01880	0.230573683354618		peroxidase 1-like	abiotic/biotic stress-responsive genes
Si3g01470	Si8g01880	0.224371738889376		cationic peroxidase SPC4-like	abiotic/biotic stress-responsive genes
Si9g11660	Si8g01880	0.222885869872054		uncharacterized protein LOC101784562	other gene
Si3g09150	Si8g01880	0.218490121562184		uncharacterized protein LOC101772248	other gene
Si4g16350	Si8g01880	0.217253581857544		E3 ubiquitin-protein ligase EL5-like	Signal transduction genes
Si5g03540	Si8g01880	0.215519199567947		hypothetical protein	other gene
Si5g41200	Si8g01880	0.215212252154437		uncharacterized protein LOC101763693	other gene
Si2g01480	Si8g01880	0.215052750770732		uncharacterized protein LOC101765197	other gene
Si7g12030	Si8g01880	0.207832430642871		hypothetical protein CARUB_v10021660mg, partial	other gene
Si2g34890	Si8g01880	0.205648645434491		uncharacterized protein C167.05-like	other gene
Si8g06140	Si8g01880	0.20044671207996		disease resistance response protein 206-like	abiotic/biotic stress-responsive genes
Si5g08940	Si8g01880	0.197877862164201		uncharacterized protein LOC101772166	other gene
Si9g52520	Si8g01880	0.19755161732864		cyclin-dependent kinases regulatory subunit 1-like	plant growth- and development-related genes

## Sheet: SiSCR1-PEG6000 treatment
fromNode	toNode	Description
Si2g28300	Si7g30800	hydroxymethylglutaryl-CoA synthase-like	plant growth- and development-related genes
Si9g27910	Si7g30800	uncharacterized protein LOC101776067	other gene
Si3g01900	Si7g30800	casparian strip membrane protein 2	plant growth- and development-related genes
Si6g01240	Si7g30800	CASP-like protein Sb07g000300-like	plant growth- and development-related genes
Si5g06070	Si7g30800	peroxidase 9-like	abiotic/biotic stress-responsive genes
Si5g44360	Si7g30800	vegetative cell wall protein gp1-like	plant growth- and development-related genes
Si4g21160	Si7g30800	uncharacterized protein LOC101755412	other gene
Si9g31570	Si7g30800	pyruvate kinase isozyme G, chloroplastic-like	plant growth- and development-related genes
Si3g20120	Si7g30800	expansin-A4-like	plant growth- and development-related genes
Si7g13960	Si7g30800	casparian strip membrane protein 2-like	plant growth- and development-related genes
Si1g09720	Si7g30800	leucine-rich repeat extensin-like protein 2-like	plant growth- and development-related genes
Si1g08220	Si7g30800	uncharacterized serine-rich protein C215.13-like	other gene
Si9g37790	Si7g30800	non-specific lipid transfer protein-like 1-like	plant growth- and development-related genes
Si9g30880	Si7g30800	abscisic acid receptor PYL1-like	Signal transduction genes
Si1g33160	Si7g30800	F-box protein FBX14-like	Signal transduction genes
Si2g18560	Si7g30800	delta(8)-fatty-acid desaturase-like	plant growth- and development-related genes
Si4g08770	Si7g30800	mitochondrial phosphate carrier protein 3, mitochondrial-like	plant growth- and development-related genes
Si3g24810	Si7g30800	probable membrane-associated kinase regulator 1-like	Signal transduction genes
Si9g43930	Si7g30800	circumsporozoite protein-like	abiotic/biotic stress-responsive genes
Si9g52690	Si7g30800	uncharacterized protein LOC101773107	other gene

## Sheet: SiSCR2-PEG6000 treatment
fromNode	toNode	Description
Si4g18460	Si8g01880	LOW QUALITY PROTEIN: probable GDP-L-fucose synthase 1-like	other gene
Si9g04100	Si8g01880	heat shock cognate 70 kDa protein 2-like	abiotic/biotic stress-responsive genes
Si9g52300	Si8g01880	uncharacterized protein LOC101756627	other gene
Si3g03120	Si8g01880	peroxidase 16-like	abiotic/biotic stress-responsive genes
Si4g24170	Si8g01880	thaumatin-like protein-like	abiotic/biotic stress-responsive genes
Si2g05450	Si8g01880	60S ribosomal protein L15-1-like isoform X2	other gene
Si3g07230	Si8g01880	uncharacterized protein C20orf24 homolog	other gene
Si9g55990	Si8g01880	tubulin beta-2 chain-like	plant growth- and development-related genes
Si9g16980	Si8g01880	alpha-1,4-glucan-protein synthase [UDP-forming]-like	plant growth- and development-related genes
Si5g24160	Si8g01880	hypothetical protein SORBIDRAFT_03g027940	other gene
Si2g29290	Si8g01880	proteasome subunit alpha type-7-A-like	Signal transduction genes
Si1g34250	Si8g01880	growth-regulating factor 1-like	transcription factor
Si6g05580	Si8g01880	40S ribosomal protein S3-3-like	other gene
Si9g40280	Si8g01880	60S ribosomal protein L18-2-like	other gene
Si5g36170	Si8g01880	60S ribosomal protein L24-like	other gene
Si9g41600	Si8g01880	calmodulin-7 isoform X1	transcription factor
Si2g38590	Si8g01880	60S ribosomal protein L27a-3-like	other gene
Si7g14950	Si8g01880	60S ribosomal protein L6-3-like	other gene
Si9g32370	Si8g01880	GATA transcription factor 2-like	transcription factor
Si2g22960	Si8g01880	uncharacterized protein LOC101772358	other gene
